# Supplementary material for: Relationship between Renal Function, Fibrin Clot Properties and Lipoproteins in Anticoagulated Patients with Atrial Fibrillation
Source: Biomedicines. 2022 Sep 13;10(9):2270. doi: 10.3390/biomedicines10092270 (PMC9496227; doi:10.3390/biomedicines10092270)
Supplement: Supplementary file 1 [file biomedicines-10-02270-s001.zip]

Archive with 1 entries (1 files):
- biomedicines-1896805-supplementary.pdf
